# Supplementary material for: Lycopene-Loaded Bilosomes Ameliorate High-Fat Diet-Induced Chronic Nephritis in Mice through the TLR4/MyD88 Inflammatory Pathway
Source: Foods. 2022 Sep 30;11(19):3042. doi: 10.3390/foods11193042 (PMC9564075; doi:10.3390/foods11193042)
Supplement: Supplementary file 1 [file foods-11-03042-s001.zip]

Archive with 1 entries (1 files):
- foods-1894933-supplementary.pdf
